# Supplementary material for: Comparison of Police Data on Animal Cruelty and the Perception of Animal Welfare NGOs in Hungary
Source: Animals (Basel). 2023 Mar 31;13(7):1224. doi: 10.3390/ani13071224 (PMC10093255; doi:10.3390/ani13071224)
Supplement: Supplementary file 1 [file animals-13-01224-s001.zip]

Archive with 2 entries (2 files):
- Questionnaire S2.pdf
- Questionnaire S1.pdf
